# Supplementary material for: Development and Characterization of EGCG-Loaded TPGS/Poloxamer 407 Micelles with Evaluation of In Vitro Drug Release and In Vivo Pharmacokinetics and Tolerability Observations Following Oral Administration
Source: Pharmaceutics. 2025 Nov 7;17(11):1441. doi: 10.3390/pharmaceutics17111441 (PMC12655449; doi:10.3390/pharmaceutics17111441)
Supplement: Supplementary file 1 [file pharmaceutics-17-01441-s001.zip]

Archive with 1 entries (1 files):
- pharmaceutics-3865420-supplementary.pdf
